# Supplementary material for: Prolidase Deficiency Causes Spontaneous T Cell Activation and Lupus-like Autoimmunity
Source: J Immunol. 2023 Jan 11;210(5):547–57. doi: 10.4049/jimmunol.2200212 (PMC9946897; doi:10.4049/jimmunol.2200212)
Supplement: Supplemental 1 (XLSX) [file JI_2200212_Supplemental_2.xlsx]

## Sheet: Sheet1
CD4 or CD8	Cluster ID	gene	logFC	locally adjusted p value
CD4	0.CD62L+Naïve	Dapl1	-1.12532	7.95279e-10
CD4	0.CD62L+Naïve	Pepd	-2.12572	8.58791e-06
CD4	0.CD62L+Naïve	Ifi27l2a	-0.528046	1.09073e-05
CD4	0.CD62L+Naïve	Sox4	-0.807487	0.00159575
CD4	0.CD62L+Naïve	Sgk1	-0.672212	0.00715945
CD4	0.CD62L+Naïve	Itm2a	-0.553274	0.00813664
CD4	0.CD62L+Naïve	Gm9843	0.526208	0.012977
CD4	0.CD62L+Naïve	Hdgfrp3	-0.949648	0.015375
CD4	0.CD62L+Naïve	Rnf157	-1.39537	0.015375
CD4	0.CD62L+Naïve	Prr13	0.503828	0.0269967
CD4	0.CD62L+Naïve	Ranbp6	-0.856199	0.0297515
CD4	0.CD62L+Naïve	Slfn5	-0.536013	0.0372723
CD4	1.TFH-like effector	Penk	1.61254	0.0335518
CD4	1.TFH-like effector	Sccpdh	-1.22992	0.0494695
CD4	2.Treg	Ifi27l2a	-0.725973	0.00013672
CD4	2.Treg	Rgs1	0.981218	0.0197955
CD4	2.Treg	Cd74	2.14771	0.0197955
CD4	3.TH1-like effector	Ifi27l2a	-1.4394	3.9004e-05
CD4	3.TH1-like effector	Ly6c2	-1.44377	0.00125836
CD8	0.CD62L+Naïve	Pepd	-3.2918	2.58553e-07
CD8	0.CD62L+Naïve	Ly6c2	-1.16783	1.76754e-05
CD8	0.CD62L+Naïve	Ifi27l2a	-0.69172	0.000399181
CD8	0.CD62L+Naïve	Dapl1	-0.504262	0.00325032
CD8	0.CD62L+Naïve	Gpr183	0.746993	0.0264066
CD8	0.CD62L+Naïve	Ccdc53	0.644842	0.0427303
CD8	0.CD62L+Naïve	Coro2a	1.02973	0.0461053
CD8	1.Naive	Ly6c2	-1.04652	1.70006e-05
CD8	1.Naive	Pepd	-2.93774	7.07652e-05
CD8	1.Naive	Flna	0.533702	0.00828311
CD8	1.Naive	Ifi27l2a	-0.649757	0.00828311
CD8	2.Ly6c2+CEM	Klre1	-1.97482	0.00228416
CD8	3.CEM	Cd7	-1.26683	6.3247e-05
CD8	3.CEM	Il2rb	-1.13107	0.0056092
CD8	4.Inflammatory effector	S100a6	1.70661	6.89187e-06
CD8	4.Inflammatory effector	S100a4	2.45401	0.00735651
CD8	4.Inflammatory effector	Coch	7.76966	0.00735651
CD8	4.Inflammatory effector	Ahnak	1.21648	0.0102712
CD8	4.Inflammatory effector	Bcl2	1.41178	0.0139937
CD8	4.Inflammatory effector	Arap2	1.45765	0.0167749
CD8	4.Inflammatory effector	Lgals1	1.36265	0.0419116
CD8	5.SLEC-like effector	Ly6c2	-1.28576	0.015055
CD8	6.NK-like effector	Ifi27l2a	-2.49512	0.00622676
